# Supplementary material for: Prioritizing disease-related rare variants by integrating gene expression data
Source: PLoS Genet. 2024 Sep 30;20(9):e1011412. doi: 10.1371/journal.pgen.1011412 (PMC11466430; doi:10.1371/journal.pgen.1011412)
Supplement: S3 Table — (XLSX) [file pgen.1011412.s008.xlsx]

## Sheet: S3 Table
S3 Table. Rare variants burden in simulated disease model with varying number of causal variants per causal gene
Number of causal variants per causal gene	Number of case samples carrying causal variant	Number of control samples carrying causal variant	Number of rare variants in causal genes per case sample	Number of rare variants in causal genes per control sample
1	8	0	0.15	0.13
2	25	0.1	0.17	0.12
5	60	0.1	0.27	0.16
10	102.8	0.5	0.37	0.18
