# Supplementary material for: Prioritizing disease-related rare variants by integrating gene expression data
Source: PLoS Genet. 2024 Sep 30;20(9):e1011412. doi: 10.1371/journal.pgen.1011412 (PMC11466430; doi:10.1371/journal.pgen.1011412)
Supplement: S4 Table — (XLSX) [file pgen.1011412.s009.xlsx]

## Sheet: S4 Table
S4 Table. 17 rare variants within 16 genes with large carrier statistic adjusted for covariates in the Alzheimer’s disease patients
CHR	POS	REF	ALT	SNP	Gene	Carrier statistic
14	31344166	G	A	rs200935305	COCH	5.84
10	71716481	G	A	rs537156091	COL13A1	5.17
21	47170696	C	G	rs533240819	PCBP3	5.1
3	147108829	T	TGTAGCCC	rs765482543	ZIC4	5.07
10	115991333	A	G	rs867202477	TDRD1	4.91
6	37665148	A	G	rs545009624	MDGA1	4.9
15	81565527	G	T	rs188062582	IL16	4.89
18	22804990	G	A	rs770368967	ZNF521	4.87
6	37614984	C	T	rs755089010	MDGA1	4.81
1	29445783	A	AT	rs1210817818	EPB41	4.77
5	158140002	C	T	rs201389602	EBF1	4.77
7	31747403	G	A	rs766182885	PPP1R17	4.72
15	32907368	GCCTTCAGC	G	rs1377672532	ARHGAP11A	4.7
6	34028294	C	T	rs556027021	GRM4	4.68
11	122665427	A	G	rs1252189170	UBASH3B	4.68
1	231356659	G	A	rs528099262	TRIM67	4.65
