# Supplementary material for: Prioritizing disease-related rare variants by integrating gene expression data
Source: PLoS Genet. 2024 Sep 30;20(9):e1011412. doi: 10.1371/journal.pgen.1011412 (PMC11466430; doi:10.1371/journal.pgen.1011412)
Supplement: S5 Table — (XLSX) [file pgen.1011412.s010.xlsx]

## Sheet: S5 Table
S5 Table. Rare variants burden in simulated case-control data when population MAF of protective variants is 0.1%
	Rare causal variant	Rare protective variant
Case	200.3	34.3
Control	2.9	243.4
